# Supplementary material for: Versatile and efficient genome editing with Neisseria cinerea Cas9
Source: Commun Biol. 2022 Nov 26;5:1296. doi: 10.1038/s42003-022-04258-z (PMC9701194; doi:10.1038/s42003-022-04258-z)
Supplement: Supplementary file 4 — Supplementary Data 1 [file 42003_2022_4258_MOESM4_ESM.xlsx]

## Sheet: Fig 2
Fig 2b
	Nme1Cas9			Nme2Cas9			NcCas9
	Repeat1	Repeat2	Repeat3	Repeat1	Repeat2	Repeat3	Repeat1	Repeat2	Repeat3
GATT	50.4	53.6	44.3	2.9	2.2	2.5	0.6	0.6	0.7
CCAT	2	2.2	2	56.1	57.2	55.3	0.2	0.3	0.2
GTAT	9.3	8.9	7.5	4.1	2.2	2.8	65.4	63.8	59.5
ATAT	2.8	2.3	2.6	2.4	1.8	2.1	41	39.4	39.2
GCAT	2.7	2.9	2.7	2	2.3	2.1	48.5	48.4	47.1
GTTT	35.5	33.2	33.5	1.2	2.2	2.3	38.6	36.5	36.8
GTAA	2.1	2.3	2.5	2.1	2.5	2.5	35.6	33.8	32.8
GTAG	2.2	2.1	2.4	3.2	2.4	2.8	19.6	16.6	16.6
GTAC	2.3	2.4	2.6	2.3	3.1	2.7	18.3	16.3	16.8

## Sheet: Fig 3
Fig 3b						Fig 3c						Fig 3d
	NcCas9						nNc-CBE						nNc-ABE
	Repeat1	Repeat2	Repeat3				Repeat1	Repeat2	Repeat3				Repeat1	Repeat2	Repeat3
Site1	30.7	25	23.3			Site1	43	52	45			Site1	48	49	42
Site2	14.9	12.7	8.8			Site2	16	13	14			Site2	11	9	12
Site3	9.7	9.8	7.3			Site3	26	24	22			Site3	13	14	10
Site13	2	1.8	3.2			Site4	49	32	34			Site4	29	22	21
Site14	1.7	2.7	3.8			Site5	25	24	18			Site5	19	18	14
Site15	15.2	14.3	11			Site7	32	33	25			Site7	15	16	12
Site16	20.9	22.1	17.2			Site10	5	7	9			Site10	8	8	5
Site17	34.9	30.7	27			Site18	17	12	13			Site18	10	10	7
Site18	34.8	34.9	28.1			Site19	23	29	21			Site19	12	13	10
Site19	38.1	38.8	30.2			Site20	35	31	28			Site20	19	23	17
Site20	33.9	34.7	30.3			Site31	28	26	22			Site31	11	12	8
Site21	30	29.6	23			Site32	35	37	30			Site32	22	20	15
Site22	12.2	12.5	8.6
Site23	3.4	5.2	2.1
Site24	2.3	3.4	1.8
Site25	1.8	5.3	4.3
Site4	29	27.8	24
Site5	38.1	33	30.2
Site6	1.2	2.1	1.8
Site26	2.4	3.6	2.3
Site27	26.4	25.5	22.1
Site28	2.8	2.3	4.2
Site29	3.8	4	5.3
Site30	23.6	24.4	20.1
Site31	10.3	12.2	15.3
Site32	40.2	35.4	34.2
Site33	4.4	3.5	2.5
Site34	2.2	2.6	4.7
Site35	2.2	2.1	3.7
Site36	5.3	2.4	2.8
Site37	2.6	3.8	2.5
Site38	3.4	2.3	1.8
Site7	22.6	25.5	20
Site8	1.4	1.8	2.2
Site9	1.8	2.5	1.2
Site39	35.1	33.1	27.2
Site40	2.9	3.3	2.1
Site41	6	2.3	2.8
Site42	2.3	1.8	3.2
Site43	2.5	2.6	3.1
Site10	5.4	4.9	7.2
Site11	1.1	2.3	2.5
Site12	1.3	1.9	2.7
Site44	5.7	6	3.2
Site45	6.7	5.6	2.6
Site46	2.3	4.2	2.1
Site47	1.8	3.2	2.3
Site48	2.4	3.1	1.8
Untreated	2.4	1.8	2.7

## Sheet: Fig 4
Fig 4b						Fig 4c						Fig 4d
	NcCas9						nNc-CBE						nNc-ABE
	Repeat1	Repeat2	Repeat3				Repeat1	Repeat2	Repeat3				Repeat1	Repeat2	Repeat3
No Acr	25.3	27.8	36.9			No Acr	56	45	45			No Acr	47	39	50
AcrIIA1	29.3	31.8	28			AcrIIA5	39	39	32			AcrIIA5	35	32	45
AcrIIA2	25.2	24	32.1			AcrIIC1	11	9	8			AcrIIC1	20	18	15
AcrIIA3	23	30.9	24			AcrIIC2	25	22	20			AcrIIC2	25	34	28
AcrIIA4	24	17.5	30			AcrIIC3	3	5	3			AcrIIC3	7	6	4
AcrIIA5	13.6	12.6	10.6			AcrIIC4	6	6	4			AcrIIC4	6	6	3
AcrIIA6	34	30.7	31			AcrIIC5	4	4	3			AcrIIC5	3	3	2
AcrIIA11	34.2	30.3	27.5
AcrIIA13	29.4	29.7	24.2
AcrIIA16	33.2	27.6	28.1
AcrIIC1	4.4	4.9	5.8
AcrIIC2	10.5	13.2	16.9
AcrIIC3	2.2	1.4	1.8
AcrIIC4	2	2.2	1.3
AcrIIC5	1.6	1.3	2.1
